# Supplementary material for: The chromatin remodeller CHD4 regulates transcription factor binding to both prevent activation of silent enhancers and maintain active regulatory elements
Source: eLife. 2026 Feb 3;14:RP109280. doi: 10.7554/eLife.109280 (PMC12867480; doi:10.7554/eLife.109280)
Supplement: Figure 1—source data 1. [file elife-109280-fig1-data1.zip]

Archive with 2 entries (2 files):
- Figure 1 - Source Data 1.pdf
- __MACOSX/._Figure 1 - Source Data 1.pdf
