# Supplementary material for: The chromatin remodeller CHD4 regulates transcription factor binding to both prevent activation of silent enhancers and maintain active regulatory elements
Source: eLife. 2026 Feb 3;14:RP109280. doi: 10.7554/eLife.109280 (PMC12867480; doi:10.7554/eLife.109280)
Supplement: Figure 1—source data 2. [file elife-109280-fig1-data2.zip]

Archive with 11 entries (10 files):
- Figure 1 _Source Data 2/
- Figure 1 _Source Data 2/Nuc_Chr_FLAG_Mta2001.jpg
- __MACOSX/Figure 1 _Source Data 2/._Nuc_Chr_FLAG_Mta2001.jpg
- Figure 1 _Source Data 2/Nuc_Chr_Chd4_Lamb1005.jpg
- __MACOSX/Figure 1 _Source Data 2/._Nuc_Chr_Chd4_Lamb1005.jpg
- Figure 1 _Source Data 2/Nuc_Chr_FLAG_Mta2006.jpg
- __MACOSX/Figure 1 _Source Data 2/._Nuc_Chr_FLAG_Mta2006.jpg
- Figure 1 _Source Data 2/Nuc_Chr_Chd4_Adnp003.jpg
- __MACOSX/Figure 1 _Source Data 2/._Nuc_Chr_Chd4_Adnp003.jpg
- Figure 1 _Source Data 2/Nuc_Chr_H3_Lamb1004.jpg
- __MACOSX/Figure 1 _Source Data 2/._Nuc_Chr_H3_Lamb1004.jpg
