# Supplementary material for: The chromatin remodeller CHD4 regulates transcription factor binding to both prevent activation of silent enhancers and maintain active regulatory elements
Source: eLife. 2026 Feb 3;14:RP109280. doi: 10.7554/eLife.109280 (PMC12867480; doi:10.7554/eLife.109280)
Supplement: Figure 5—source data 2. [file elife-109280-fig5-data2.zip]

Archive with 16 entries (15 files):
- Figure 5_Source Data 2/
- __MACOSX/._Figure 5_Source Data 2
- Figure 5_Source Data 2/CHD4_MTA2longxpo.jpg
- __MACOSX/Figure 5_Source Data 2/._CHD4_MTA2longxpo.jpg
- Figure 5_Source Data 2/FLAG.jpg
- __MACOSX/Figure 5_Source Data 2/._FLAG.jpg
- Figure 5_Source Data 2/.DS_Store
- __MACOSX/Figure 5_Source Data 2/._.DS_Store
- Figure 5_Source Data 2/LamB1.jpg
- __MACOSX/Figure 5_Source Data 2/._LamB1.jpg
- Figure 5_Source Data 2/CHD4.jpg
- __MACOSX/Figure 5_Source Data 2/._CHD4.jpg
- Figure 5_Source Data 2/MTA2.jpg
- __MACOSX/Figure 5_Source Data 2/._MTA2.jpg
- Figure 5_Source Data 2/H3.jpg
- __MACOSX/Figure 5_Source Data 2/._H3.jpg
